# Supplementary material for: Comparative Analyses of the Fecal Microbiome of Five Wild Black-Billed Capercaillie (Tetrao parvirostris) Flocks
Source: Animals (Basel). 2023 Mar 3;13(5):923. doi: 10.3390/ani13050923 (PMC10000248; doi:10.3390/ani13050923)
Supplement: Supplementary file 1 [file animals-13-00923-s001.zip]

Archive with 1 entries (1 files):
- animals-2066884-supplementary.pdf
